# Supplementary material for: Targeting HER2-Positive Solid Tumors with CAR NK Cells: CD44 Expression Is a Critical Modulator of HER2-Specific CAR NK Cell Efficacy
Source: Cancers (Basel). 2025 Feb 21;17(5):731. doi: 10.3390/cancers17050731 (PMC11898473; doi:10.3390/cancers17050731)
Supplement: Supplementary file 1 [file cancers-17-00731-s001.zip]

Archive with 1 entries (1 files):
- cancers-3478210-supplementary.pdf
